# Supplementary material for: Metformin inhibits mitochondrial complex I in intestinal epithelium to promote glycaemic control
Source: Nat Metab. 2026 May 8;8(6):1291–304. doi: 10.1038/s42255-026-01530-y (PMC13303093; doi:10.1038/s42255-026-01530-y)
Supplement: Supplementary file 3 — Statistical source data. [file 42255_2026_1530_MOESM3_ESM.xlsx]

## Sheet: Fig1c
Plasma Citrulline (arbitrary units)
Before	After
6.25	2.42
8.47	3.56
4.67	4.07
3.07	3.35
3.41	3.81
5.65	4.6
3.76	2.56
4.41	3.87
7.92	2.93
3.61	4.31
3.04	3.64
6.4	3.96
4.51	3.05
5.04	2.53
4.32	3.06
7.36	4.16
4.55	3.68
6.66	4.44
6.46	4.85
4.89	4.68
5.12	3.29
6.59	4.77
3.85	2.72
4.42	4.13
4.47	2.87
5.14	1.32
6.49	2.68
6.93	4.21
4.46	3.73
5.71	2.47
4.79	2.28
3.71	4.02
4.34	3.34

## Sheet: Fig1d
Serum Citrulline (arbitrary units)
OT2D	OT2D + met
0.5125	0.3225
0.763	0.3075
0.79	0.833
0.9775	0.5585
1.0435	0.593
0.757	0.5485
0.56	0.3025
0.601	0.6435
1.0255	0.911
0.508	0.593
0.4855	0.6955
1.171
1.0735
1.1855
0.6905

## Sheet: Fig1e
Metformin concentration (mmol/L or mmol/kg)
Serum	Jejenum	Liver	Soleus
0.111	18.251	0.838	0.064
0.082	4.16	0.545	0.136
0.182	4.764	0.776	0.13
0.142	12.566	0.583	0.051
0.088	11.811	0.59	0.198

## Sheet: Fig1f
Jejunum NDI1 expression (deseq gene counts)
Vilcre + vehicle	Vil-Cre:NDI1 + vehicle
0	982.183
0	1371.18
1.00184	2574.65
0	1393.56
0	1510.7

## Sheet: Fig1h
Jejunum Succinate/Fumarate Ratio
Vilcre + veh	Vilcre + met	Vilcre:NDI1 + veh	Vilcre:NDI1 + met
10.3392	2.69757	10.0678	6.78148
9.14109	2.04379	9.33858	7.24214
8.41374	2.21678	5.49785	6.69398
7.98252	4.37165	10.8003	11.6113
12.7158	1.71038	9.0095	5.43415

## Sheet: Fig1i
Jejunum Citrulline (arbitrary units)
Vilcre + veh	Vilcre + met	Vilcre:NDI1 + veh	Vilcre:NDI1 + met
6.89589	2.14	6.68	5.43
5.75	2.01	8.38	6.01
5.11	2.37	4.02	4.73
3.1	2.5	5.57	6.05
7.41	2.33	5.87	6.44

## Sheet: Fig1j
Jejunum Ornithine/Citrulline Ratio
Vilcre + veh	Vilcre + met	Vilcre:NDI1 + veh	Vilcre:NDI1 + met
3.06409	5.07612	1.43824	1.99372
4.84259	9.34971	1.21782	2.08756
1.42128	5.06907	0.399435	0.965653
0.786715	3.6037	0.83571	1.82498
1.44372	5.92016	1.57832	1.72121

## Sheet: Fig1k
Serum Citrulline (arbitrary units)
Vilcre + veh	Vilcre + met	Vilcre:NDI1 + veh	Vilcre:NDI1 + met
5.25865	2.3864	5.12103	5.06124
3.58419	1.40879	5.00616	2.77202
2.14284	2.43663	2.62894	3.85012
6.32086	1.99886	6.75208	4.47505
4.00831	4.16926	4.46081	6.18529
3.09631	3.29802	5.18249	4.41977
	2.42087	6.66126	7.55292
	2.75647		6.94091
	2.55424

## Sheet: Fig1l
Liver Citrulline (arbitrary units)
Vilcre + veh	Vilcre + met	Vilcre:NDI1 + veh	Vilcre:NDI1 + met
2.32291	1.20781	2.48114	0.908239
1.00463	2.45139	1.0535	1.15776
1.96454	0.989067	2.02043	0.945974
1.73886	1.47505	1.42388	1.38407
3.32995	1.47503	0.687841	1.84538
