# Supplementary material for: Metformin inhibits mitochondrial complex I in intestinal epithelium to promote glycaemic control
Source: Nat Metab. 2026 May 8;8(6):1291–304. doi: 10.1038/s42255-026-01530-y (PMC13303093; doi:10.1038/s42255-026-01530-y)
Supplement: Supplementary file 4 — Statistical source data. [file 42255_2026_1530_MOESM4_ESM.xlsx]

## Sheet: Fig2c
Intestinal FDG Volume (mm2)
Vilcre + veh	Vilcre + met	Vilcre:NDI1 + veh	Vilcre:NDI1 + met
4.15	92.65	4.989	4.275
3.05	101	11.05	3.387
8.926	95.64	2.468	3.067
2.133	121.2	2.739	7.514
2.607	123.9	3.811	1.712

## Sheet: Fig2d
Jejunum 2DG6P (arbitrary units)
Vilcre + veh	Vilcre + met	Vilcre:NDI1 + veh	Vilcre:NDI1 + met
35.1817	162.297	26.1042	23.4185
32.9446	176.615	44.097	86.6078
34.6171	94.6197	62.262	33.6676
45.0518	145.956	50.3551	43.3684
36.7969	122.797	44.8671	55.6028
27.1721	141.978	34.8624	54.9892
42.3138	147.28	37.971	29.2577
54.6895	158.168	26.2359	36.9005
19.9783	104.753	45.9579	47.6307
32.2814	118.311		57.4623
33.7922	124.555
32.3373

## Sheet: Fig2e
Blood Lactate (mmol/L)
Vilcre + veh	Vilcre + met	Vilcre:NDI1 + veh	Vilcre:NDI1 + met
2.2	3	1.5	2.2
1.7	1.9	2.5	1.6
1.1	3.4	1.8	1.2
1.3	2.7	1.2	1.9
1.7	3	1.6	1.3
1.8	2.8	1.8	2.5
2.5	1.9	1.1	1.3
1.4	2.3	1	1.6
1.4	3.5	2.3	1.5
1.3	2.5	1.6	1.3
1.1	3.5	1.7
1.9	4	1.8

## Sheet: Fig2f
Serum Lac-Phe (arbitrary units)
Vilcre + veh	Vilcre + met	Vilcre:NDI1 + veh	Vilcre:NDI1 + met
2.16478	10.0154	0.185712	1.10246
0.221603	3.61058	2.71963	1.33138
0.768893	6.63725	0.580416	0.694413
1.28485	2.42637	3.57739	1.27858
0.757847	3.78433	0.197553	2.84436
2.44402	6.2888	1.14614	0.33694
	2.11168	2.23484	1.77517
	6.44195		1.21742
	4.01897

## Sheet: Fig2g
Serum GDF15 (pg/ml)
Vilcre + veh	Vilcre + met	Vilcre:NDI1 + veh	Vilcre:NDI1 + met
15.0932	28.4992	13.4899	14.0887
34.3716	61.5892	21.5451	33.6375
20.7338	68.7365	30.6434	39.1236
21.9701	86.9911	34.4102	38.0225
19.0339	88.8842	23.4575	28.8856
17.1022	87.3581	19.5168	86.0059
27.0118	91.3954	19.6327	55.0794
30.0639	88.2081	17.2954	47.681
21.4678	106.752	16.8511	40.4371
32.266		34.5454	38.235
