# Supplementary material for: Metformin inhibits mitochondrial complex I in intestinal epithelium to promote glycaemic control
Source: Nat Metab. 2026 May 8;8(6):1291–304. doi: 10.1038/s42255-026-01530-y (PMC13303093; doi:10.1038/s42255-026-01530-y)
Supplement: Supplementary file 5 — Statistical source data. [file 42255_2026_1530_MOESM5_ESM.xlsx]

## Sheet: Fig3a
Time	Vil-Cre + vehicle														Vil-Cre:NDI1 + vehicle										Vil-Cre + metformin														Vil-Cre:NDI1 + metformin
0	91	117	108	111	124	108	98	90	109	129	102	101	104	115	116	138	92	95	99	98	98	104	136	111	98	82	77	119	86	107	97	93	95	89	81	95	109	104	97	104	112	94	90	82	112	103	101
15	285	304	251	272	401	282	265	241	260	279	238	300	262	291	273	393	224	279	280	282	356	323	364	251	261	243	291	239	236	208	244	230	230	189	201	240	259	348	218	250	265	258	259	244	255	328	319
30	293	341	281	344	394	331	310	276	326	344	300	358	380	375	317	319	316	282	293	337	355	377	321	254	192	192	206	183	255	267	264	232	230	231	224	227	290	294	266	249	335	310	238	284	292	351	311
45	217	285	246	337	358	349	284	280	267	359	261	361	336	299	257	209	310	285	244	265	252	344	336	279	157	192	179	153	191	251	240	261	226	169	212	197	244	239	178	221	277	325	220	249	268	320	276
60	167	238	254	254	317	303	250	273	291	337	230	281	276	225	230	213	264	300	228	250	205	279	247	215	135	163	140	142	151	198	188	203	158	145	163	162	205	204	158	181	254	282	199	201	222	263	219
120	111	129	111	134	134	130	111	124	139	140	125	135	132	132	138	135	118	119	133	130	141	151	130	124	127	85	95	81	85	99	88	114	93	90	89	106	112	118	139	107	130	112	103	102	113	118	109

## Sheet: Fig3b
Vilcre + veh	Vilcre:NDI1 + veh	Vilcre +met	Vilcre:NDI1 + met
11.28	12.42	6.998	9.113
13.583	10.331	8.843	9.098
12.375	15.84	9.578	13.98
15.353	16.823	3.703	16.755
19.253	13.658	8.768	11.183
17.543	15.51	9.267	13.028
14.565	15.338	10.022	11.34
15.788	18.953	11.415	16.8
15.615	13.187	8.319	13.71
17.055	11.055	6.96
12.885		9.225
18.51		8.528
17.28		10.68
13.935		12.705

## Sheet: Fig3c
Time	Vil-Cre + vehicle											Vil-Cre:NDI1 + vehicle											Vil-Cre + metformin											Vil-Cre:NDI1 + metformin
0	109	112	99	88	111	117	107	121	124	93	100	84	117	132	103	113	95	106	125	104	96	102	95	107	94	82	90	92	101	81	99	80	92	87	109	105	100	119	109	90	102	102	121	109	92	100
15	294	259	252	265	320	283	270	283	297	261	260	284	263	318	242	294	297	299	345	280	291	298	178	239	222	203	211	205	179	190	249	179	167	264	221	271	254	281	222	257	296	346	303	336	236	241
30	338	276	334	307	319	358	275	337	334	311	261	291	373	360	287	262	295	369	378	323	302	326	194	224	224	220	208	170	177	223	234	198	192	349	281	298	257	204	207	235	317	286	292	357	251	335
45	316	270	278	297	295	285	239	311	282	325	234	283	361	320	239	218	254	334	336	285	304	303	182	180	156	187	181	150	159	205	183	166	178	322	242	281	171	154	207	194	264	208	252	258	221	279
60	254	232	270	247	265	251	212	270	241	252	186	224	287	287	212	189	199	274	250	235	262	228	172	151	127	131	131	131	140	164	147	142	144	266	217	237	145	131	196	160	216	192	207	192	194	223
120	126	115	129	117	145	121	113	116	129	103	102	112	116	143	113	119	132	153	137	137	109	104	101	108	74	100	96	93	109	76	91	81	91	119	102	128	84	90	85	95	100	93	111	104	98	106

## Sheet: Fig3d
Vilcre + veh	Vilcre:NDI1 + veh	Vilcre +met	Vilcre:NDI1 + met
15.263	15.18	7.103	17.783
11.625	16.035	6.51	10.108
15.818	15.173	5.664	13.665
15.908	11.273	7.838	7.063
15.81	9.555	6.668	4.425
13.77	13.425	5.228	7.333
11.063	17.97	4.883	9.015
13.962	15.308	8.596	12.781
12.653	14.543	7.129	11.14
15.533	15.75	6.9	10.216
10.11	14.1	5.836	12.331
			10.485
			13.118

## Sheet: Fig3e
Time	Vil-Cre + vehicle										Vil-Cre:NDI1 + vehicle									Vil-Cre + metformin											Vil-Cre:NDI1 + metformin
0	134	109	135	120	116	94	99	98	112	114	103	110	108	116	108	107	106	117	98	100	72	109	101	90	82	103	122	104	113	109	100	90	116	117	118	106	120	125	112
15	350	383	336	405	370	333	331	347	322	325	321	367	387	374	345	428	372	347	288	352	300	337	329	361	272	384	363	312	166	292	290	337	412	455	357	364	354	411	278
30	406	412	342	414	468	379	346	433	413	415	334	438	419	422	440	504	418	374	399	294	297	311	327	361	310	294	354	302	207	292	355	363	431	399	387	416	379	403	345
45	396	341	298	379	372	319	344	358	421	425	284	391	348	370	475	482	344	385	351	270	246	265	265	291	248	241	313	264	161	255	301	324	340	340	376	388	354	335	290
60	345	308	236	313	344	304	325	283	359	334	262	313	282	300	391	367	273	328	306	207	212	198	203	206	182	167	225	213	131	219	282	256	282	259	329	329	299	292	282
120	139	126	135	113	143	129	137	126	165	118	106	126	112	127	162	125	120	158	133	104	88	101	94	102	96	81	84	98	119	117	125	113	114	124	205	167	120	111	129

## Sheet: Fig3f
Vilcre + veh	Vilcre:NDI1 + veh	Vilcre + met	Vilcre:NDI1 + met
19.313	15.503	13.373	17.265
20.108	21.083	15.135	18.225
12.353	19.095	11.907	18.691
19.605	19.5	12.898	18.18
22.29	26.273	15.855	22.013
20.16	26.685	12.93	22.943
20.475	18.923	11.059	17.618
20.438	20.468	12.99	17.485
23.153	20.01	12.407	15.54
20.715		3.78
		12.045

## Sheet: Fig3g
Standard Diet Postprandial Insulin (ng/ml)
Vilcre + veh	Vilcre:NDI1 + veh	Vilcre + met	Vilcre:NDI1 + met
1.71277	1.74233	0.214724	0.419967
0.605131	1.10485	0.107083	0.770218
1.49414	0.493586	0.286113	0.819297
1.25711	0.930842	0.166202	0.6715
1.59063	0.656442	0.177914	0.533185
0.573341	1.90128	0.036252	1.33185
0.41662	1.02789	0.443949	0.785834
1.80982	1.59007	0.320692	0.772448
0.750697	1.64696	0.156721	1.87005
1.86782	0.636364	0.405466	0.583938
1.64752	2.51422	0.054099	0.160625
0.973787	1.43112	0.202454	0.701617
1.86894	1.52649	0.231456	0.459007
1.52872	1.31344
	1.50028

## Sheet: Fig3h
Standard Diet Postprandial Glucose (mg/dl)
Vilcre + veh	Vilcre:NDI1 + veh	Vilcre + met	Vilcre:NDI1 + met
195	191	141	187
185	178	142	173
147	176	121	176
191	176	118	148
173	185	146	143
155	130	119	176
173	143	131	135
	163		116
	182		185
	193		177
	178
