# Supplementary material for: Metformin inhibits mitochondrial complex I in intestinal epithelium to promote glycaemic control
Source: Nat Metab. 2026 May 8;8(6):1291–304. doi: 10.1038/s42255-026-01530-y (PMC13303093; doi:10.1038/s42255-026-01530-y)
Supplement: Supplementary file 6 — Statistical source data. [file 42255_2026_1530_MOESM6_ESM.xlsx]

## Sheet: Fig4a
Time	Vil-Cre+ vehicle								Vil-Cre + metformin							Vil-Cre:NDI1 + vehicle													Vil-Cre:NDI1 + metformin
0	203	184	207	191	203	143	86	134	146	148	183	160	81	108	147	120	150	215	108	127	126	127	182	109	108	133	137	155	134	145	213	103	166	148	109	119	130	119	163	116	143	149
15	404	296	352	438	463	266	253	352	298	280	319	248	220	237	240	388	354	356	290	285	330	295	484	361	295	392	356	350	418	276	377	254	282	334	246	275	235	329	313	284	305	261
30	519	454	492	600	515	374	289	503	250	302	254	272	266	243	213	378	425	512	355	321	329	363	582	437	403	339	421	486	463	289	425	278	330	454	315	329	294	285	312	342	298	302
45	548	472	485	600	553	407	249	591	239	267	202	261	242	217	190	342	446	472	337	351	374	439	587	423	383	331	497	467	368	318	526	281	410	479	330	366	320	288	326	359	325	396
60	541	446	469	599	501	477	202	499	233	250	211	247	207	214	194	307	442	515	293	329	382	390	597	367	358	303	479	390	347	315	574	243	416	485	320	275	319	326	314	322	298	392
120	292	218	269	315	243	233	116	275	175	161	159	169	152	135	149	163	256	250	143	171	218	176	457	182	154	208	283	267	155	188	362	118	216	315	148	164	158	170	161	151	150	230

## Sheet: Fig4b
Vilcre + veh	Vilcre + met	Vilcre:NDI1 + veh	Vilcre:NDI1 + met
28.275	9.368	19.523	21.323
20.895	10.29	25.755	14.385
22.305	4.052	22.725	28.343
34.995	8.048	17.858	13.26
26.205	14.13	17.535	18.735
24.495	10.38	22.185	29.993
13.245	4.853	22.073	17.543
33.578		40.418	16.395
		25.275	14.813
		22.11	17.468
		18.57	12.533
		30.15	18.33
		24.743	13.508
			19.223

## Sheet: Fig4c
Time	Vil-Cre + vehicle												Vil-Cre + metformin														Vil-Cre:NDI1 + vehicle														Vil-Cre:NDI1 + metformin
0	131	96	121	104	109	96	103	180	179	100	103	98	109	131	75	90	106	98	93	97	235	145	111	76	128	179	114	122	100	138	84	180	112	107	110	131	116	121	140	112	105	103	132	123	150	122	137	136	112
15	340	278	382	258	254	213	256	407	377	242	282	317	213	163	194	184	180	215	199	213	423	284	176	173	264	257	299	289	279	309	230	404	313	331	241	322	314	237	362	271	321	274	255	226	311	220	336	294	227
30	415	372	489	285	357	280	312	452	480	363	371	353	194	168	182	167	240	188	229	264	376	208	186	178	273	309	422	394	302	326	218	471	372	456	278	435	383	429	365	381	243	243	254	259	290	281	352	272	231
45	400	327	448	278	356	286	366	414	476	320	340	359	176	173	188	145	199	181	249	244	364	185	201	195	247	318	360	397	325	335	248	453	405	368	239	482	285	453	408	371	259	259	276	263	289	271	333	306	245
60	376	255	414	255	307	244	328	396	431	289	306	351	157	159	152	124	169	177	180	207	325	170	187	172	227	239	301	405	313	280	202	437	316	326	194	387	252	359	333	350	219	250	230	227	261	267	305	288	217
120	173	118	179	163	183	124	141	216	248	140	189	177	98	90	89	84	137	103	106	117	189	134	136	100	159	162	171	214	146	152	160	217	178	154	95	220	156	189	182	185	115	145	124	109	172	159	134	135	118
[truncated: 2 more columns]

## Sheet: Fig4d
Vilcre + veh	Vilcre + met	Vilcre:NDI1 + veh	Vilcre:NDI1 + met
21.878	5.372	19.808	12.195
16.958	2.216	24.083	13.778
27.068	8.393	18.458	9.288
15.068	4.512	14.085	9.215
19.245	7.808	13.365	11.423
13.755	7.463	22.568	12.638
18.953	9.623	20.94	15.362
20.175	11.175	22.133	12.63
23.46	9.332	9.188	9.623
17.663	4.338	24.96	13.463
20.453	7.05	15.81	14.618
22.883	9.09	22.305
	10.643	19.223
	7.058	21.42

## Sheet: Fig4e
Time	Vil-Cre + vehicle																Vil-Cre + metformin															Vil-Cre:NDI1 + vehicle																	Vil-Cre:NDI1 + metformin
0	136	87	130	110	124	119	111	211	200	125	138	131	113	135	147	152	110	138	88	91	99	106	111	111	178	139	106	194	100	106	84	120	159	132	125	105	103	160	119	67	122	128	152	137	131	132	78	97	109
15	441	277	490	228	281	292	302	448	370	273	331	358	338	301	498	478	258	213	298	376	325	219	260	232	402	362	261	360	217	241	183	229	470	389	319	352	338	375	324	257	263	378	400	469	418	353	252	249	387
30	442	379	561	394	397	354	380	489	510	472	476	491	453	415	506	600	323	273	286	377	356	265	281	302	433	469	413	500	258	334	299	380	459	441	420	345	452	501	358	317	432	385	562	600	555	415	317	310	385
45	430	401	522	414	380	388	343	534	562	405	499	484	450	495	530	573	304	281	282	300	312	283	258	298	374	368	390	444	296	366	376	426	461	436	394	352	409	496	306	282	473	368	505	600	549	398	284	327	376
60	442	373	501	421	346	316	353	553	571	500	543	478	403	447	467	556	265	225	237	222	243	266	257	257	326	364	348	402	308	299	358	425	512	385	378	327	378	415	285	274	478	380	505	518	446	386	254	276	320
120	274	168	241	196	235	189	159	316	389	296	317	307	223	275	260	313	143	157	115	114	133	127	156	133	154	160	177	203	143	109	280	317	227	203	232	167	193	262	142	153	322	173	267	265	225	217	146	151	162
[truncated: 14 more columns]

## Sheet: Fig4f
Vilcre + veh	Vilcre + met	Vilcre:NDI1 + veh	Vilcre:NDI1 + met
29.19	15.128	27.473	21.818
25.095	9.128	28.973	29.655
34.988	15.428	24.668	29.528
24.833	17.303	24.068	21.968
21.945	16.86	21.195	19.868
19.643	13.365	26.363	20.663
20.895	13.815	26.003	14.595
28.545	13.62	16.38	18.675
32.213	15.055	20.168	18.053
30.818	20.798	31.38	24.615
33.938	22.395	22.005	21.488
32.393	18.9	31.853	29.025
27.705	16.155	36.998	20.4
27.99	16.673	31.568	23.565
31.785	25.245	23.625	26.13
37.905		17.925
		17.258

## Sheet: Fig4g
High fat diet postprandial insulin (ng/ml)
Vilcre + veh	Vilcre + met	Vilcre:NDI1 + veh	Vilcre:NDI1 + met
0.699552	0.661435	1.63677	0.726457
1.11584	1.97683	5.11286	4.20628
2.74066	0.988789	2.44619	6.28027
1.73393	0.405082	2.94843	1.21001
7.66293	1.71674	1.50149	3.83333
4.21226	0.787743	2.55381	0.688341
1.68236	0.490284	4.66442	5.98206
1.17414	0.0381166	0.988789	2.36697
1.37892	1.51121	3.02093	1.32138
7.92526	0.712257	2.85351	0.306428
6.28475	0.254858	0.560538	0.48281
0.431241	1.32511	1.27578	0.550075
1.62182	0.469357	2.22197	1.00972
6.89836	0.437967	1.61584	1.23767
2.66667	0.435725	6.75411	0.593423
1.10688	2.16368	1.4148	1.29746
		2.31016	0.849776

## Sheet: Fig4h
High fat diet postprandial glucose (mg/dl)
Vilcre + veh	Vilcre + met	Vilcre:NDI1 + veh	Vilcre:NDI1 + met
191	113	210	136
156	155	183	183
217	114	175	188
141	163	170	143
151	122	133	190
190	144	222	149
210	117	236	130
240	116	154	139
161	131	202	174
224	173	229	210
201	107	216	156
206	128	204	141
196	116	225	159
160	100	192	175
	124	176	167
	107
