# Supplementary material for: Metformin inhibits mitochondrial complex I in intestinal epithelium to promote glycaemic control
Source: Nat Metab. 2026 May 8;8(6):1291–304. doi: 10.1038/s42255-026-01530-y (PMC13303093; doi:10.1038/s42255-026-01530-y)
Supplement: Supplementary file 7 — Statistical source data. [file 42255_2026_1530_MOESM7_ESM.xlsx]

## Sheet: Fig5b
Time	Vil-Cre + vehicle												Vil-Cre:NDI1 + vehicle															Vil-Cre + metformin																Vil-Cre:NDI1 + metformin
0	107	94	106	106	84	115	113	89	81	80	95	92	105	96	90	80	99	85	144	125	95	83	87	94	101	82	87	76	103	81	89	84	101	81	90	88	79	96	89	88	90	89	92	109	110	111	113	90	92
15	158	131	138	137	136	149	136	136	112	114	142	118	143	129	128	107	138	124	188	129	145	125	114	146	140	119	120	96	116	96	134	90	151	93	113	107	104	116	106	102	107	107	116	166	151	139	136	124	133
30	167	163	155	176	150	191	159	157	177	142	159	168	190	145	130	140	160	122	224	160	157	151	142	154	158	129	132	113	120	88	140	97	122	95	108	116	116	126	116	120	103	91	130	172	170	139	141	145	150
45	163	160	143	183	155	195	174	169	179	156	163	142	195	154	141	163	152	128	201	159	151	145	148	161	145	138	142	118	113	88	132	106	117	92	110	111	118	132	117	125	102	102	138	198	174	149	151	166	140
60	168	164	141	163	158	176	196	165	161	174	186	168	174	144	147	165	152	134	195	154	170	154	138	154	153	156	139	109	110	84	118	98	130	98	104	105	122	121	129	117	96	94	117	161	154	133	163	166	151
120	126	131	103	117	128	107	120	106	129	129	128	131	153	109	123	138	115	94	107	106	116	118	113	137	101	119	117	93	107	72	100	78	95	75	83	94	91	94	94	87	84	88	108	118	114	98	114	101	102
[truncated: 7 more columns]

## Sheet: Fig5c
Vilcre + veh	Vil-Cre:NDI1 + veh	vilcre +met	vilcre:NDI1 + met
5.363	7.223	3.233	5.355
6.315	4.29	0.9825	4.245
3	5.063	0.48	1.99
5.138	7.478	3.503	3.24
6.93	4.763	1.014	5.655
4.925	3.893	2.243	4.718
5.273	3.984	1.059	1.155
6.285	1.838	1.3	7.485
7.815	5.963	1.868	4.718
7.575	6.293	3.488	4.628
7.088	4.838	2.172	7.86
6.3	6.225	2.73	4.29
	4.05	2.304	5.085
	5.985	0.765
	4.845	0.6575
		3.038

## Sheet: Fig5d
Blood lactate (mmol/l)
Vilcre + veh	Vilcre:NDI1 + veh	Vilcre + met	Vilcre:NDI1 + met
3	1.8	6	2.8
2.6	2.5	4.7	1.7
3.7	2.6	3.2	2.1
2.8	2.3	5.3	2.4
2.8	2.2	4.4	2.8
2.1	1.6	4.5	2.1
1.9	2.2	3.3	2.4
2.7	3	3.3	2.3
1.9	3	5.4	2.3
2.5	3.1		2.7
	3.1		2.4

## Sheet: Fig5e
Time	Vil-Cre + vehicle														Vil-Cre + metformin															Vil-Cre:NDI1 + veh															Vil-Cre:NDI1 + metformin
0	179	100	155	101	108	146	87	107	87	174	128	114	137	114	83	150	73	97	106	91	120	184	79	87	110	115	106	161	81	146	108	104	84	110	103	161	91	105	144	111	94	113	90	135	94	110	84	70	116
15	228	94	179	136	127	191	140	164	137	210	172	167	166	163	94	172	100	110	101	93	152	271	109	104	126	147	117	179	105	184	144	145	120	137	166	197	146	154	191	125	150	138	112	176	135	140	111	101	148
30	219	94	213	159	136	240	142	197	177	206	169	163	179	191	82	134	77	91	92	94	141	198	107	106	130	131	108	175	103	197	139	151	131	149	150	218	160	210	182	157	122	179	133	269	111	168	124	98	162
45	229	121	210	160	137	244	146	188	168	215	202	187	205	201	76	128	74	101	84	94	142	186	106	96	126	139	99	163	114	203	135	157	125	142	148	234	203	182	229	189	137	219	144	222	107	167	121	94	145
60	238	139	197	176	164	248	137	232	159	222	185	186	235	189	79	112	77	78	74	91	138	148	105	90	108	139	115	143	128	201	139	174	121	125	156	229	171	170	266	185	131	203	142	228	113	144	110	91	159
120	170	103	184	148	136	147	122	157	129	221	179	195	254	164	75	74	62	74	55	80	108	122	86	78	77	105	94	97	77	148	136	174	120	131	131	151	148	187	217	138	129	164	131	176	95	118	105	91	119
[truncated: 12 more columns]

## Sheet: Fig5f
Vilcre + veh	Vilcre:NDI1 + veh	Vilcre + met	Vilcre:NDI1 + met
4.028	4.313	-0.345	1.808
1.688	3.413	-3.945	3.69
4.5	6.84	0.3	3.165
6.503	4.328	-1.238	2.663
4.08	2.663	-3.345	3.308
7.41	5.153	-0.21	3.518
5.43	4.74	1.44	3
9.608	8.25	-1.665	1.787
7.275	8.363	2.46	-0.2175
4.845	9.315	0.5175	4.178
6.053	5.655	-0.285	1.02
7.755	4.343	1.68	5.603
9.27	7.86	0.0675	5.535
7.508	4.965	-2.085	3.045
	8.648	2.837	4.643
			1.605
			1.595
