# Supplementary material for: Metformin inhibits mitochondrial complex I in intestinal epithelium to promote glycaemic control
Source: Nat Metab. 2026 May 8;8(6):1291–304. doi: 10.1038/s42255-026-01530-y (PMC13303093; doi:10.1038/s42255-026-01530-y)
Supplement: Supplementary file 8 — Statistical source data. [file 42255_2026_1530_MOESM8_ESM.xlsx]

## Sheet: Fig6b
Time	Vil-Cre + vehicle												Vil-Cre + phenformin											Vil-Cre:NDI1 + vehicle								Vil-Cre:NDI1 + phenformin
0	88	111	105	105	131	122	114	124	103	97	102	92	94	90	95	97	90	81	88	81	72	62	83	95	108	128	118	107	117	111	84	98	98	129	111	115	106	116	106	97
15	274	257	233	258	342	268	274	328	309	184	331	349	183	183	169	165	168	129	205	208	232	91	204	280	305	296	222	273	283	256	216	251	256	249	229	271	295	285	220	311
30	331	320	294	377	362	413	319	310	353	221	367	386	215	199	282	179	205	195	234	184	216	113	207	355	311	414	355	302	406	358	319	350	264	300	261	284	305	274	234	312
45	310	287	279	352	335	339	276	300	307	191	302	307	191	159	263	156	197	161	219	156	193	129	192	247	291	336	341	240	363	294	246	233	255	293	241	265	248	242	226	281
60	338	228	258	311	302	252	255	247	270	187	233	281	165	142	185	144	163	137	176	131	193	130	151	209	276	277	267	196	309	231	209	209	223	255	214	230	230	216	192	240
120	97	112	111	120	137	113	103	113	126	108	140	121	99	96	112	92	101	84	96	85	125	82	107	109	132	121	128	111	120	119	130	101	116	130	111	109	117	136	99	130

## Sheet: Fig6c
Vilcre + veh	Vilcre:NDI1 + veh	Vilcre + phen	Vilcre:NDI1 + phen
19.41	13.65	7.418	12.353
12.383	15.765	6.195	12.443
13.283	15.317	10.32	11.58
18.255	14.348	4.762	9.833
16.283	10.868	7.568	11.266
14.432	17.805	5.82	12.93
12.886	13.365	9.45	11.145
12.8	14.003	6.57	8.461
16.853		12.503	15.548
8.28		5.355
16.463		8.58
19.448

## Sheet: Fig6e
Time	Vil-Cre + Encequidar												Vil-Cre + Encequidar/Berberine												Vil-Cre:NDI1 + Encequidar													Vil-Cre:NDI1 + Encequidar/Berberine
0	89	84	118	98	94	91	80	92	89	87	86	94	58	90	81	81	101	81	97	69	89	81	87	93	103	103	82	84	116	91	97	112	110	96	104	75	99	109	88	101	85	83	94	91	94	86	81	108
15	263	262	279	333	245	369	253	313	322	301	398	296	215	234	181	207	167	193	275	288	250	161	273	273	315	278	240	239	243	236	266	242	367	328	338	194	299	329	226	292	271	238	208	345	297	260	264	300
30	404	288	396	370	380	355	301	281	358	383	325	319	239	206	209	266	180	244	310	222	209	180	252	257	281	343	329	267	264	289	256	389	392	426	312	271	370	388	263	324	336	236	352	316	342	339	358	350
45	349	282	366	309	353	332	245	246	270	305	277	204	166	158	215	254	153	199	253	154	178	165	172	213	264	304	355	192	245	267	241	328	342	347	244	276	280	278	302	323	276	188	335	303	292	298	273	289
60	264	220	289	233	258	274	229	191	232	241	214	176	128	138	179	223	135	188	227	110	153	140	153	175	192	246	242	151	220	208	185	259	324	304	191	265	206	192	252	244	204	149	273	234	240	254	231	272
120	119	92	101	119	125	125	109	105	126	122	92	103	62	72	87	100	91	104	121	59	64	90	82	79	105	97	102	92	111	102	103	117	152	118	103	138	118	123	125	124	130	94	125	126	135	132	128	123

## Sheet: Fig6f
Vilcre + enc	Vilcre:NDI1 + enc	Vilcre + enc/ber	Vilcre:NDI1 + enc/ber
18.698	11.663	9.435	13.553
14.04	14.43	6.327	15.165
16.254	16.77	9.285	15.593
16.463	9.443	13.155	15.233
17.52	9.817	3.998	9
19.628	12.503	10.598	16.838
14.843	10.56	13.8	16.778
12.563	15.008	8.151	16.44
16.718	20.85	7.411	17.265
17.745	20.655	6.428	16.815
16.11	11.963	8.876	15.825
11.4	16.755	9.676
	14.363
