# Supplementary material for: Metformin inhibits mitochondrial complex I in intestinal epithelium to promote glycaemic control
Source: Nat Metab. 2026 May 8;8(6):1291–304. doi: 10.1038/s42255-026-01530-y (PMC13303093; doi:10.1038/s42255-026-01530-y)
Supplement: Supplementary file 9 — Statistical source data. [file 42255_2026_1530_MOESM9_ESM.xlsx]

## Sheet: ExtData_1b
Time	Before Metformin																																	After Metformin
0	87	90	98	81	85	96	83	89	81	92	88	86	102	86	87	90	109	88	84	101	82	93	87	93	90	93	91	86	87	95	89	97	104	86	88	84	79	85	91	76	88	77	94	80	80	103	85	90	87
30	136	128	121	108	128	124	129	162	151	139	167	124	186	100	153	169	196	105	132	155	136	157	113	143	128	175	125	140	118	142	161	160	97	119	106	103	68	109	122	117	131	115	156	131	112	161	98	102	126
60	160	138	127	90	103	123	107	112	162	130	171	99	196	107	141	185	191	66	160	183	149	125	119	127	131	175	140	128	92	141	149	141	102	130	89	81	71	102	121	96	93	131	122	137	87	139	89	115	125
120	111	94	103	75	105	84	98	69	93	86	139	92	166	118	72	133	156	55	137	189	90	75	107	107	104	107	97	101	105	106	99	123	112	131	103	106	51	86	116	93	84	112	92	137	71	137	122	108	98
[truncated: 17 more columns]

## Sheet: ExtData_1c
Before	After
388	308
346	257
335	250
249	170
320	254
333	310
315	254
335	261
361	290
351	290
435	334
305	233
506	355
307	252
346	266
450	274
494	395
238	295
394	301
468	321
356	373
365	258
324	247
358	312
356	282
428	279
342	282
342	243
315	275
368	313
390	275
386	288
304	254
