# Supplementary material for: Metformin inhibits mitochondrial complex I in intestinal epithelium to promote glycaemic control
Source: Nat Metab. 2026 May 8;8(6):1291–304. doi: 10.1038/s42255-026-01530-y (PMC13303093; doi:10.1038/s42255-026-01530-y)
Supplement: Supplementary file 10 — Statistical source data. [file 42255_2026_1530_MOESM10_ESM.xlsx]

## Sheet: ExtData_2b
NDI1 expression (deseq2 gene counts)
Jejunum	Liver
770.539	0
1085.64	2.7483
2016.02	1.22416
1105.43	2.278
1212.86	3.15565
