# Supplementary material for: Metformin inhibits mitochondrial complex I in intestinal epithelium to promote glycaemic control
Source: Nat Metab. 2026 May 8;8(6):1291–304. doi: 10.1038/s42255-026-01530-y (PMC13303093; doi:10.1038/s42255-026-01530-y)
Supplement: Supplementary file 11 — Statistical source data. [file 42255_2026_1530_MOESM11_ESM.xlsx]

## Sheet: ExtData_3a
Gene	liver	duodenum	small intestine	colon	rectum	stomach	pancreas	adipose tissue	lung	endometrium	fallopian tube	smooth muscle	appendix	cervix	esophagus	gallbladder	testis	spinal cord	thyroid gland	vagina	breast	cerebral cortex	heart muscle	hypothalamus	midbrain	amygdala	basal ganglia	choroid plexus	hippocampal formation	kidney	lymph node	ovary	retina	salivary gland	seminal vesicle	urinary bladder	adrenal gland	bone marrow	cerebellum	epididymis	parathyroid gland	pituitary gland	placenta	prostate	skeletal muscle	skin	spleen	thymus	tongue
OTC	6.76419	2.01998	1.56921	0.089411	0.045073	0.035836	0.032141	0.022904	0.017361	0.013667	0.009972	0.009972	0.008124	0.008124	0.008124	0.008124	0.008124	0.006277	0.006277	0.006277	0.004429	0.004429	0.004429	0.004429	0.004429	0.002582	0.002582	0.002582	0.002582	0.002582	0.002582	0.002582	0.002582	0.002582	0.002582	0.002582	0.000734	0.000734	0.000734	0.000734	0.000734	0.000734	0.000734	0.000734	0.000734	0.000734	0.000734	0.000734	0.000734
CPS1	7.01716	1.40132	0.81634	0.004847	0.002806	0.003486	0.004847	0.01709	0.006207	0.010288	0.005527	0.013689	0.002806	0.005527	0.008928	0.009608	0.039537	0.061984	0.011649	0.004166	0.010288	0.008928	0.007567	0.012329	0.049741	0.011649	0.01505	0.002806	0.010968	0.012329	0.001445	0.017771	0.002126	0.003486	0.005527	0.004166	0.002126	8.51e-05	0.002806	0.018451	0.000765	0.005527	0.01641	0.004847	0.003486	0.008248	0.006887	0.001445	0.003486
CPS2	4.46725	0.684215	2.17328	2.23365	0.543358	1.75071	3.36051	1.93181	1.40863	3.64222	2.77696	1.32814	1.42875	2.87757	2.77696	0.503113	3.36051	0.80495	2.11291	2.09279	1.91169	1.52936	1.26777	0.986053	1.04642	0.865318	1.34826	0.905563	0.825073	2.53549	1.95193	3.36051	4.97e-05	1.42875	0.72446	2.29402	1.62997	0.80495	1.93181	0.945808	0.16103	2.67634	0.462868	1.99218	1.0263	2.67634	2.95806	1.28789	0.140907
[truncated: 1 more columns]

## Sheet: ExtData_3c
Jejunum Carbamoyl Phosphate (arbitrary units)
Vilcre + veh	Vilcre:NDI1 + veh	Vilcre + met	Vilcre:NDI1 + met
7.07286	7.95695	4.03422	4.19757
6.62189	6.10083	4.39785	4.55673
6.10381	6.5996	3.94087	5.05783
5.65045	6.14254	2.3899	5.57757
6.54767	7.18694	4.4	6.0969

## Sheet: ExtData_3d
Jejunum Ornithine (arbitrary units)
Vilcre + veh	Vilcre:NDI1 + veh	Vilcre + met	Vilcre:NDI1 + met
2.11296	0.960239	1.0877	1.08181
2.78384	1.02052	1.88048	1.2542
0.725918	0.160459	1.1996	0.456322
0.244099	0.465601	0.900548	1.10426
1.06948	0.926757	1.38101	1.10911
