# Supplementary material for: Metformin inhibits mitochondrial complex I in intestinal epithelium to promote glycaemic control
Source: Nat Metab. 2026 May 8;8(6):1291–304. doi: 10.1038/s42255-026-01530-y (PMC13303093; doi:10.1038/s42255-026-01530-y)
Supplement: Supplementary file 12 — Statistical source data. [file 42255_2026_1530_MOESM12_ESM.xlsx]

## Sheet: ExtData_5a
Liver FDG (normalized SUV)
Vilcre + veh	Vilcre:NDI1 + veh	Vilcre + met	Vilcre:NDI1 + met
0.423941	0.303646	0.196305	1.23663
0.100337	0.348646	0.316971	0.491678
0.181077	0.35335	0.29417	0.118479
0.157292	0.381358	0.241989	0.162112
0.355682	0.282826	0.130702	0.171499

## Sheet: ExtData_5b
Muscle FDG (normalized SUV)
Vilcre + veh	Vilcre:NDI1 + veh	Vilcre + met	Vilcre:NDI1 + met
0.206781	0.0873897	0.17086	0.673795
0.0880522	0.269414	0.177859	0.407259
0.168876	0.195004	0.189103	0.0152235
0.149558	0.407648	0.21141	0.164337
0.172983	0.204718	0.103033	0.153857

## Sheet: ExtData_5c
Jejunum SLC5A1 (deseq2 gene counts)
Vilcre + veh	Vilcre:NDI1 + veh	Vilcre + met	Vilcre:NDI1 + met
42524.9	49725.7	44122.4	36597
45779.6	46905.4	39168.8	42867.8
40962.4	45387	30095.4	45492.8
45818.6	48748	28722.8	47604.1
27464.1	54892.2	39976.7	38527.3

## Sheet: ExtData_5d
Jejunum SLC2A1 (deseq2 gene counts)
Vilcre + veh	Vilcre:NDI1 + veh	Vilcre + met	Vilcre:NDI1 + met
170.07	123.508	144.933	129.753
210.113	174.017	232.284	145.645
126.232	137.495	182.49	223.167
166.83	166.482	155.672	275.845
317.589	143.205	146.133	159.604

## Sheet: ExtData_5e
Jejunum SLC2A2 (deseq2 gene counts)
Vilcre + veh	Vilcre:NDI1 + veh	Vilcre + met	Vilcre:NDI1 + met
5475.87	8076.06	5367.35	3976.48
5903.97	6322.93	4722.13	6566.59
7134.13	7725.87	2889.88	3939.59
6911.81	4592.95	2641.92	3252.63
2428.05	6061.57	5299.52	2541.55

## Sheet: ExtData_5f
Jejunum SLC2A5 (deseq2 gene counts)
Vilcre + veh	Vilcre:NDI1 + veh	Vilcre + met	Vilcre:NDI1 + met
1643.7	2437.81	2134.38	1390.37
1527.7	1937.88	1807.94	1619.9
2201.05	1782.6	1300.13	2552.34
1836.14	2173.08	736.966	2150.31
873.125	2344.11	1445.85	1751.61

## Sheet: ExtData_5g
Blood lactate (mmol/l)
Vilcre + veh	Vilcre:NDI1 + veh	Vilcre + met	Vilcre:NDI1 + met
2.6	1.7	1.7	1.4
1.5	1.6	1.6	1.2
1.3	1.1	1.7	1.7
1.6	1.9	2.1	1.5
1.5	1.5	1.8	1.4
1.5	1.8	1.6	0.6
2.1	1	1.4	1.7
1.5	1.8	1.4	1.2
1.3	1.2	2.4	1.4
1.2	1.1	1.6	0.9
0.6	1.2	2.2	1.5
1.3	1.5	3.5
1.2	1.6	2.5
1.5		1.9

## Sheet: ExtData_5h
Blood lactate (mmol/l)
Vilcre + veh	Vilcre:NDI1 + veh	Vilcre + phen	Vilcre:NDI1 + phen
1.8	1.4	2.5	2.2
1.6	2.3	2.2	1.6
1.7	2.4	3.2	1.2
1.5	1.3	2.7	1.4
1	1.3	1.9	1.6
2.1	1.8	2.2	2.3
1.2	1.5	2	1.3
1	2	2	1.7
1.2	1.3	3	1.3
1	0.9		1.5
	1.1		1.1
	1.4		1.2
	2.2		1.5

## Sheet: ExtData_5i
Blood lactate (mmol/l)
Vilcre + veh	Vilcre:NDI1 + veh	Vilcre + phen	Vilcre:NDI1 + phen
1.9	1.5	2.8	2
2	2.5	1.9	1.7
0.9	2.3	3.9	0.9
1.7	1.6	1.7	1.3
2.2	1.7	2.2	1.4
2.4	1.9	2.2	1.8
1.4	2.9	2.4	1.5
2.4	1.4	3.2	1.6
1.7	1.6	2.6	1.8
2.2	1.8	2.3	0.6
1.4	1.4		1.5
1.7	1.4		1.9
	1.4		1.9

## Sheet: ExtData_5j
m + 3 lactate / m + 3 glucose ratio
Vilcre + veh	Vilcre:NDI1 + veh	Vilcre + met	Vilcre:NDI1 + met
0.556565	0.894781	0.953373	0.47158
0.574235	1.2883	1.45317	0.731945
0.408743	0.331245	1.29748	0.432712
0.524504	0.30123	1.01405	0.581758
0.801148	0.335999	0.794004	0.572349
0.272854	0.363538	0.941493	0.726593
0.448234	0.263712	0.500084	0.77156
0.455183		0.905764	0.399423
0.280256		1.21715
