# Supplementary material for: Metformin inhibits mitochondrial complex I in intestinal epithelium to promote glycaemic control
Source: Nat Metab. 2026 May 8;8(6):1291–304. doi: 10.1038/s42255-026-01530-y (PMC13303093; doi:10.1038/s42255-026-01530-y)
Supplement: Supplementary file 13 — Statistical source data. [file 42255_2026_1530_MOESM13_ESM.xlsx]

## Sheet: ExtData_6a
Weeks HFD	Vil-Cre body weight (grams)												Vil-Cre:NDI1 body weight (grams)
0	21.3	23.3	22.6	21.6	24.8	23.4	24	17.1	19.6	20	22.4	23.9	22.6	19.8	26.7	23.2	22.5	24.7	24.9	24.5	21.1	18.9	15.3	22.2	20.5	20.8	17.4	22.8	21.6
1	24.3	26	25.1	26.3	28.9	24.4	28.1	21.6	22.5	23.4	25.1	28	25.7	22.5	31.7	26.8	23.9	26.7	29.7	27.8	24.6	21.3	20.7	24.9	25.2	23.9	22.1	25.1	25.1
2	24.8	26.9	26.2	29.1	30.7	26.3	30	22.9	23.6	25.2	27.2	30.7	26.7	24.1	35.5	30	27.1	28.3	30.9	29.8	26	22.8	22.8	27.5	27.5	26.1	24.5	27.5	25.9
3	25.9	28.2	27.5	31.6	32.7	27.7	31.3	25	25	27.3	28.8	33.4	28.9	26	38.5	32.6	29.7	31.1	32.4	30	28.2	23.7	23.7	28.3	29.6	29.6	25.8	30.7	27.6
4	27.1	30	28.4	33.8	35.3	29.1	34.1	26	26.3	28.6	30.8	34.2	30	27.5	42.1	35.7	32.3	34.2	36.1	33	30	24.6	24.1	29	31.5	32.3	26.7	32.2	28.6
5	29.3	32.7	30.4	37.3	38.7	30.5	36.4	28	27.3	31.2	33	37.2	31.8	28	45.5	39	36	36.4	38.1	33.8	31.4	25.6	24.8	30	32.8	35.2	28	35.3	30.9
6	30.8	35	31.3	39.6	41.2	32.4	38.4	31	27.9	33.6	35.1	39	33.4	29.3	47.5	40.9	39	38.5	41.6	36.6	33.7	26.2	26.3	30.3	34.9	38.2	28.7	38.1	32.8
7	32.2	37	32.3	40.5	44	34.9	39.6	31.8	27.5	35.9	37.3	40.7	34.3	30.6	49.8	42.7	41	41.2	43.6	37.6	36.2	26.5	26.5	30.6	36.7	40.9	30.7	39.6	34.4
8	34.5	39	33.4	42	47.6	35.3	41	33.5	28.2	36.2	38.3	42.6	35.9	32.5	51.3	43.5	42.8	43.3	46.6	40.3	37.6	27.7	27.1	31.2	37.3	42.6	32.9	42	35.5

## Sheet: ExtData_6b
Day	Vil-Cre + vehicle									Vil-Cre:NDI1 + vehicle											Vil-Cre + metformin									Vil-Cre:NDI1 + metformin
0	0	0	0	0	0	0	0	0	0	0	0	0	0	0	0	0	0	0	0	0	0	0	0	0	0	0	0	0	0	0	0	0	0	0	0	0	0	0	0	0
1	-0.35088	0.373134	-0.30864	1.89394	0	0.3663	0	1.03093	-0.68493	-0.9901	-1.07914	0.350877	1.81818	0.852273	1.60428	-0.98361	-0.46404	0.755668	0.955414	-1	-0.31646	-1.02389	0.3125	-0.9901	-1.1396	-2.15385	-1.0989	-4.58453	0	0	-2.97398	-0.37175	-1.0453	0	0.301205	-1.53061	-0.3003	-1.91571	-2	0
2	0.701754	0.373134	0.925926	2.65151	-0.33557	0	0.777202	-1.71821	-1.36986	0.660066	1.79856	0	0.606061	1.13636	1.87166	0.327869	-1.39211	-0.50378	1.91083	-1.66667	0.632911	0.341297	-0.9375	-0.9901	-1.1396	-1.84615	-2.47253	-6.87679	0	0.37594	-2.23048	-0.74349	-1.74216	0	0	-1.78571	-0.3003	-1.53257	-0.66667	-0.8982
3	1.05263	1.86567	1.85185	3.40909	-1.67785	0	0.259067	-3.78007	-1.71233	0.660066	0.359712	1.05263	0.909091	3.97727	3.47594	1.63934	-1.62413	0.251889	4.14013	-2	0.316456	0.682594	0	-0.9901	0.2849	-3.07692	-3.02198	-7.73639	0.955414	3.7594	-2.60223	-0.37175	-1.0453	1.2987	0	-2.04082	-1.5015	-2.68199	-3	-0.8982
4	2.10526	3.73134	2.46914	3.78788	-1.67785	-1.0989	0	-3.78007	-1.36986	0.990099	2.8777	0.350877	1.21212	3.125	4.54545	3.27869	0.232019	1.76322	4.77707	-1.66667	1.89873	1.36519	-0.3125	-1.65017	0.2849	-3.07692	-2.47253	-6.30372	1.27388	3.7594	-1.11524	0	-2.09059	1.2987	0.301205	-2.29592	0.900901	-4.21456	-0.66667	0.299401
5	4.21053	4.85075	2.46914	4.92424	-1.34228	-1.0989	0.518135	-5.15464	-2.05479	2.64026	3.23741	1.05263	1.21212	3.125	6.14973	3.93443	0.928074	3.02267	3.50319	-3	2.53165	1.02389	-0.625	-1.9802	0.2849	-4.61538	-1.92308	-6.59026	1.59236	3.38346	-0.74349	1.85874	-1.74216	1.2987	0	-2.55102	0.3003	-5.36398	-1.66667	0.598802
6	4.21053	5.97015	4.62963	7.19697	-1.00671	0	-0.25907	-3.09278	-3.08219	4.62046	3.95683	1.75439	1.81818	3.97727	6.95187	4.26229	0.928074	2.77078	3.50319	-5.33333	3.79747	1.70649	0.3125	-0.9901	-0.5698	-3.69231	-2.47253	-6.87679	-0.31847	4.51128	0	2.23048	-1.39373	2.92208	-0.90361	-3.06122	-0.6006	-6.13027	-1.66667	-0.8982
7	5.26316	7.08955	3.39506	6.81818	-0.67114	1.8315	0.518135	-5.84192	-2.39726	5.28053	6.47482	1.75439	1.81818	3.125	8.28877	6.22951	1.62413	3.27456	5.73248	-3	5.37975	2.38908	0	0	0.2849	-4	-1.64835	-7.44986	2.2293	4.88722	1.11524	2.23048	0.348432	3.8961	0	-2.55102	2.1021	-4.98084	0	-0.5988
8	5.96491	8.58209	4.01235	7.19697	0	2.5641	0.518135	-7.21649	-3.08219	5.28053	5.7554	1.75439	1.51515	3.97727	8.82353	6.88525	1.85615	5.54156	7.96178	-2	5.37975	1.36519	-1.25	1.9802	1.1396	-2.46154	-2.47253	-8.02292	3.50319	4.51128	2.23048	6.3197	0	3.24675	0.301205	-3.06122	2.1021	-6.51341	-1	1.49701
9	6.31579	11.194	4.01235	11.3636	-0.67114	2.1978	0	-5.49828	-1.36986	6.60066	8.63309	4.5614	0.30303	5.68182	10.1604	7.54098	4.17633	6.80101	9.23567	-2.66667	7.27848	4.43686	1.25	2.9703	-1.1396	-3.69231	-3.02198	-8.02292	1.59236	6.01504	3.34572	7.0632	-0.34843	3.8961	0.903614	-3.82653	2.1021	-2.68199	0	1.49701
10	7.36842	11.9403	5.24691	11.7424	-0.33557	3.2967	0.777202	-4.12371	-3.42466	8.25083	7.91367	3.50877	1.21212	5.68182	10.4278	9.18033	2.78422	8.31234	11.7834	-2.66667	9.17722	4.77816	0.3125	1.9802	-1.4245	-2.76923	-2.74725	-7.73639	1.91083	6.01504	3.34572	6.69145	0	3.8961	0.301205	-3.82653	2.4024	-4.21456	0.666667	0.299401
11	8.77193	11.9403	5.55556	12.5	0.671141	4.0293	1.03627	-4.811	-2.39726	9.24092	10.0719	3.15789	1.81818	7.10227	11.7647	9.5082	3.01624	8.56423	13.6943	-1.33333	7.59494	5.46075	0.625	2.64026	-2.5641	-1.84615	-3.2967	-7.16332	2.86624	4.13534	4.83271	8.55019	0.696864	3.8961	0.301205	-3.82653	5.70571	-1.91571	1.66667	2.39521
12	9.47368	13.806	4.32099	13.6364	0.671141	4.7619	2.59067	-4.12371	-5.47945	9.57096	12.2302	3.15789	1.21212	9.09091	11.7647	9.83607	3.94432	9.82368	15.2866	-1.33333	10.1266	5.11945	0	2.64026	-1.9943	-2.76923	-3.84615	-7.73639	3.50319	4.51128	5.57621	7.80669	2.43902	4.54545	0.903614	-4.08163	4.5045	-4.5977	2.33333	2.39521
13	9.12281	14.9254	4.93827	15.9091	1.34228	4.3956	4.14508	-3.43643	-5.47945	10.8911	12.2302	3.15789	1.81818	9.65909	12.8342	12.1311	3.48028	8.81612	14.9681	-1.66667	10.443	7.50853	-0.3125	3.63036	-1.4245	-1.84615	-3.02198	-8.02292	4.4586	4.88722	6.3197	8.55019	0	5.84416	2.40964	-3.31633	5.40541	-4.21456	4	4.19162
14	9.47368	17.5373	6.79012	17.0454	1.34228	5.86081	4.92228	-4.12371	-4.45205	10.8911	12.9496	3.50877	3.0303	10.7955	13.6364	13.4426	5.33643	11.0831	17.5159	-0.66667	12.9747	6.82594	0.625	3.30033	-1.1396	-2.46154	-2.47253	-8.02292	5.73248	3.38346	7.0632	9.66543	2.43902	5.51948	2.10843	-3.57143	6.60661	-3.83142	3.33333	6.28742

## Sheet: ExtData_6c
Day	Vil-Cre + vehicle							Vil-Cre:NDI1 + vehicle											Vil-Cre + metformin								Vil-Cre:NDI1 + metformin
0	0	0	0	0	0	0	0	0	0	0	0	0	0	0	0	0	0	0	0	0	0	0	0	0	0	0	0	0	0	0	0	0	0	0	0	0
1	2.6	3.9	3	2.5	2.5	3.1	2.8	2.8	3.1	2.4	2.8	2.6	3.5	2.4	2.8	3.1	3.6	2.7	2.3	2.6	2.8	1.8	1.4	1.8	0.9	2.7	2.6	1.9	2.5	2.5	2.2	1	2.5	1.9	3.2	2.5
2	4.8	6.5	5.4	4.9	4.8	5.9	5.2	5.1	6	4.5	4.8	5	6.6	5.2	4.9	5.8	6.7	5.5	4.5	4.9	5.4	3.9	3	3.1	1.7	5.2	5.6	3.7	4.4	4.8	4.2	2.7	5.6	3.4	5.9	4.8
3	7.1	9.4	8.3	7.4	7.5	9.2	6.9	7.6	8.7	7.2	7.7	8.3	10.4	8.5	7.4	9	10.3	8.4	6.9	8.7	7.9	7.2	5.8	5.2	3.1	8	8.8	5.5	6.7	7.9	6.6	5.4	8.1	5	8.3	7.2
4	9.5	12.4	11.1	9.2	9.9	11.5	8.6	10.1	11.8	9.4	9.6	10.7	13.4	11.2	9.7	11.7	13	10.5	9.6	11.9	10.4	9.3	7.5	6.7	4.9	10.4	11.8	7.4	9.1	10.2	8.7	6.8	10.7	6.5	11.1	9.6
5	12.1	15	13.7	11.8	12	14.2	10.6	12.6	14.7	11.6	12	13	16.7	13.7	13	15.5	16.4	13.3	12.1	14.6	12.9	11.5	9.7	9.1	6.8	13	14.6	9.5	11.8	12.5	10.8	9.4	13.5	8.2	13.9	12.4
6	14.5	20.1	16.6	13.5	14.2	16.7	12.4	15.2	17.7	13.8	14.2	15.7	19.8	16.6	15.9	18.6	19.6	15.7	14.9	17.3	15.8	13.5	11.7	11	8.8	15.3	17.4	11.8	13.9	15.3	13	11.7	16.3	10.3	17.3	15.1
7	17.3	22.9	19.6	15.9	16.8	19.2	14.3	18	20.6	16.4	16.3	18	22.2	19.8	18.3	21.9	22.6	17.8	17.5	20	18.6	15.5	13.6	13.1	10.3	17.9	20.2	14.3	16.6	17.8	15.4	14	19.5	11.8	19.6	17.1
8	19.6	26	22.2	18.5	19.3	21.7	16.5	21.6	23.6	18.6	18.7	20.9	26.7	22.6	21.6	25.8	26.2	21.1	20.2	22.4	21.4	17.8	16.2	15.2	12.2	20.6	22.5	17.4	20	20.5	18.2	16.2	22.1	13.8	22.5	20.7
9	21.7	28.6	24.4	20.7	21.8	24.1	18	22.4	26.3	20.9	20.9	23.2	30	25.3	24	28.8	28.8	23.1	22.7	25	23.7	19.3	18.4	17.2	14	22.5	24.8	19.6	22.4	23	20.5	18.2	24.4	15.9	24.8	23
10	24	31.3	27.3	22.9	24.3	26.9	20.8	24.7	29.3	23	23.1	26.4	33.2	28.2	26.8	32.9	33	25.3	25.4	27.8	26.5	21.5	20.7	19.3	16.5	25.6	26.9	22.2	25.3	25.6	22.8	20.7	27.3	18.3	28	25.4
11	26.6	33.7	30	24.7	26.4	29.2	22.4	27.3	32.3	25.2	24.8	28.5	36.6	30.4	29.3	35.7	35.5	27.6	28.1	31.1	28.9	22.8	22.8	21	18.3	27.5	29.5	24.3	28.1	27.7	25.3	22.4	29.8	19.9	30.4	28
12	29.2	36.2	32.6	26.9	28.9	32.4	25.1	30.1	35.3	27.9	26.9	31.6	39.4	33.4	32.4	39.8	39.3	30.2	30.9	33.7	31.4	25.1	24.7	23.1	20.6	30.2	31.8	26.7	30.3	30.4	27.5	25	32.4	22	33.5	31.2
13	31.5	38.6	35.7	29.3	31.5	35.5	27.2	31.8	37.8	29.8	29.2	34.3	42.3	36.1	35.4	42.4	42.6	32.8	33.3	37.4	33.9	26.9	26.5	25	22.6	32.7	33.8	29.4	32.2	33	29.8	27.2	34.6	23.5	36.6	33.9
14	33.3	41	38	31.4	33.5	38.2	28.8	33.9	40.4	31.8	31.3	37	45.5	39.2	38	45.1	45.2	34.9	35.8	40	36	29.3	28.6	27.3	24.2	35.1	35.6	32	34.2	35.2	32.2	29.4	36.8	24.9	38.7	36.6
