# Supplementary material for: Metformin inhibits mitochondrial complex I in intestinal epithelium to promote glycaemic control
Source: Nat Metab. 2026 May 8;8(6):1291–304. doi: 10.1038/s42255-026-01530-y (PMC13303093; doi:10.1038/s42255-026-01530-y)
Supplement: Supplementary file 14 — Statistical source data. [file 42255_2026_1530_MOESM14_ESM.xlsx]

## Sheet: ExtData_7a
Days	Vil-Cre + vehicle									Vil-Cre + metformin											Vil-Cre:NDI1 + vehicle													Vil-Cre:NDI1 + metformin
0	167	195	185	163	189	255	152	159	145	143	172	153	169	187	227	191	173	197	165	153	157	158	178	188	148	175	146	152	153	153	164	140	172	172	153	165	223	163	247	145	161	183	170	172	207	269	167
3	140	134	143	162	150	184	153	160	176	161	143	163	125	148	163	232	179	206	175	148	163	168	165	151	170	165	156	147	163	182	158	161	158	180	168	185	183	189	202	139	172	156	138	184	169	225	184
6	150	160	127	150	148	270	168	151	146	177	165	156	139	161	158	189	199	180	134	160	202	153	193	181	202	240	176	176	173	144	152	177	177	228	196	191	175	166	171	139	148	159	140	160	203	188	155
9	220	155	142	143	189	261	135	160	134	177	149	159	179	152	148	184	169	173	177	165	168	151	176	159	151	151	166	174	187	188	156	134	174	172	148	172	179	144	195	152	180	176	145	164	189	183	178
12	163	167	196	199	249	271	162	192	169	192	169	150	209	170	148	213	214	158	182	147	185	152	194	176	185	186	177	168	189	170	180	206	217	193	156	194	196	211	219	151	176	159	206	178	159	226	159
14	201	141	191	207	235	245	162	161	245	153	165	174	165	205	143	206	217	140	242	159	180	136	163	213	156	185	172	193	204	200	175	168	187	224	173	215	171	170	189	153	161	177	189	187	162	330	171
18	140	200	150	148	205	165	147	203	145	151	146	178	184	152	127	146	148	120	132	134	173	148	211	185	196	160	147	207	171	178	201	132	178	161	171	177	141	159	152	141	154	155	169	142	161	182	141
21	153	249	190	198	275	242	168	180	155	165	191	139	192	156	144	173	153	181	152	182	192	176	210	178	182	185	178	197	163	148	159	148	184	214	180	199	188	165	182	163	180	204	153	156	171	219	144
24	203	179	151	183	273	278	186	168	195	152	161	150	151	206	137	158	160	226	165	167	184	162	268	189	167	171	140	206	222	156	200	150	190	193	194	175	158	195	174	150	153	193	181	196	154	185	163
27	174	156	181	209	289	220	153	203	180	169	163	184	173	188	133	208	130	160	166	162	174	210	194	202	181	247	171	195	217	196	179	193	168	216	175	191	187	167	166	180	173	209	162	184	172	207	169

## Sheet: ExtData_7b
Vilcre + veh	Vilcre:NDI1 + veh	Vilcre + met	Vilcre:NDI1 + met
1.018	5.925	5.705	6.17
-5.67	0.22	-2.86	5.265
-6.009	5.012	1.974	5.945
3.015	-1.905	-0.2954	-12.61
7.64	7.3	-4.455	2.719
-4.775	2.26	-20.96	-16.31
1.941	4.545	-0.7283	1.353
3.788	8.488	0.6883	1.15
6.758	8.31	-6.687	-2.18
	5.004	0.7334	-1.475
	2.4	1.21	-0.27
	5.125		-9.155
	2.426		-13.57
			-1.324

## Sheet: ExtData_7c
Vil-Cre + veh baseline	Vil-Cre + veh 4wks	Vil-Cre + met baseline	Vil-Cre + met 4wks	Vil-Cre:NDI1 + veh baseline	Vil-Cre:NDI1 + veh 4wks	Vil-Cre:NDI1 + met baseline	Vil-Cre:NDI1 + met 4wks
118	107	107	104	88	113	138	163
85	84	97	97	99	113	95	97
76	79	98	101	94	90	124	132
97	132	111	135	97	114	129	114
106	92	127	123	89	111	93	72
142	124	121	116	91	105	109	98
57	72	112	159	81	103	107	88
129	110	140	142	89	133	109	91
114	111	131	136	109	125	109	98
		126	131	110	136	88	88
		115	126	96	120	114	119
				103	119	150	126
				132	107	130	93
						86	95

## Sheet: ExtData_7d
Time	Vil-Cre + vehicle									Vil-Cre + metformin											Vil-Cre:NDI1 + vehicle													Vil-Cre:NDI1 + metformin
0	95	167	174	221	71	173	102	222	219	197	219	159	162	166	213	173	207	222	188	172	152	142	224	137	147	181	139	169	209	192	191	188	205	211	151	129	148	154	221	171	206	190	148	203	228	203	172
15	264	350	325	333	227	418	291	407	421	348	364	375	347	339	401	424	397	370	412	336	448	387	417	317	359	412	253	369	457	344	337	390	403	422	326	323	383	343	470	305	392	323	336	407	452	407	392
30	335	311	372	369	338	499	335	427	360	406	440	397	455	361	441	400	281	413	337	305	372	441	487	437	430	439	400	383	467	409	328	332	436	324	332	373	463	393	475	326	347	345	364	348	488	541	316
45	361	351	405	409	311	523	294	393	344	373	500	405	344	424	415	422	319	376	278	313	385	475	500	416	425	460	337	365	477	465	329	287	423	308	358	356	412	385	492	343	350	352	416	348	490	557	369
60	326	321	432	386	272	476	248	373	312	342	472	393	310	378	436	460	324	407	325	280	403	439	377	466	383	383	326	351	443	402	328	290	369	296	364	326	332	342	478	350	406	321	396	317	512	505	250
120	205	215	348	260	117	314	128	225	184	230	322	241	227	250	236	300	179	220	191	221	248	222	260	220	224	213	195	218	268	272	237	173	174	238	204	194	235	194	316	215	238	217	230	188	267	372	150

## Sheet: ExtData_7e
Vilcre + veh	Vilcre:NDI1 + veh	Vilcre + met	Vilcre:NDI1 + met
22.088	23.528	14.468	10.313
14.88	26.693	22.283	18.023
23.595	17.798	21.735	19.313
14.078	26.213	17.4	21.72
18.863	22.755	19.86	18.135
29.408	20.055	18.323	24.098
15.465	17.288	25.478	14.948
14.168	17.445	9.35	15.525
9.745	22.155	14.273	12.473
	19.905	12.173	21.84
	12.833	12.09	11.287
	10.108		23.01
	15.073		29.835
			10.825

## Sheet: ExtData_7f
Time	Vil-Cre + vehicle									Vil-Cre + metformin											Vil-Cre:NDI1 + vehicle													Vil-Cre:NDI1 + metformin
0	115	185	183	184	78	142	108	211	155	140	183	135	143	150	163	164	227	227	221	185	168	144	158	168	178	148	137	209	184	182	181	172	168	176	125	129	129	133	187	138	167	128	152	155	174	187	127
15	303	408	423	370	291	444	300	397	379	419	372	372	276	335	430	386	460	457	339	334	384	439	413	358	427	386	389	478	372	407	375	346	362	384	357	313	305	354	425	305	396	276	291	296	361	381	283
30	320	374	471	382	313	509	346	407	330	430	308	364	426	384	444	360	428	394	338	268	340	486	482	406	477	366	448	463	433	348	318	353	320	275	424	375	350	363	327	304	363	294	311	280	274	369	317
45	358	409	497	355	289	494	383	409	337	422	312	274	392	366	442	330	421	429	343	232	332	520	537	450	393	377	439	411	428	316	267	351	263	297	469	347	371	386	317	319	410	292	370	275	291	293	309
60	311	410	505	347	234	480	345	401	298	360	275	265	357	361	382	297	456	419	353	238	355	488	524	414	337	342	429	374	403	331	308	307	238	274	409	285	334	346	326	334	358	266	314	243	232	303	296
120	173	254	394	248	118	260	151	257	200	206	183	204	199	221	232	227	296	277	254	131	199	274	329	227	204	159	240	241	214	184	200	218	210	184	201	187	220	209	234	202	241	196	198	169	144	175	171

## Sheet: ExtData_7g
Vilcre + veh	Vilcre:NDI1 + veh	Vilcre + met	Vilcre:NDI1 + met
18.63	16.223	22.995	10.335
20.048	31.995	10.095	26.055
31.035	33.225	16.02	17.31
16.358	21.645	19.68	20.003
16.935	18.188	19.568	20.828
31.53	17.88	22.688	14.243
20.753	27.015	15.638	16.98
17.205	18.023	20.078	19.403
15.428	19.328	17.685	14.385
	13.523	11.295	15.195
	11.588	5.37	9.51
	14.453		7.642
	10.5		11.254
			15.578

## Sheet: ExtData_7h
Vil-Cre + veh baseline	Vil-Cre + veh 2wks	Vil-Cre + met baseline	Vil-Cre + met 2wks	Vil-Cre:NDI1 + veh baseline	Vil-Cre:NDI1 + veh 2wks	Vil-Cre:NDI1 + met baseline	Vil-Cre:NDI1 + met 2wks
123	88	83	101	143	78	91	97
112	88	70	77	73	102	105	105
76	97	68	87	85	100	108	125
103	96	88	99	85	77	77	81
127	112	107	106	105	91	93	117
94	102			83	97	105	91
				77	81	123	110
				141	104	92	79

## Sheet: ExtData_7i
Time	Vil-Cre + vehicle						Vil-Cre + metformin					Vil-Cre:NDI1 + vehicle								Vil-Cre:NDI1 + metformin
0	136	117	165	182	165	188	164	135	124	166	153	118	153	153	148	150	167	134	149	155	162	186	118	147	112	154	129
15	278	359	361	355	384	316	364	376	291	326	402	294	358	313	329	285	310	347	383	358	417	430	331	368	287	341	386
30	338	442	440	483	524	355	434	424	369	354	423	417	425	416	371	343	327	404	412	392	394	428	331	497	367	405	518
45	340	413	473	470	582	391	477	382	398	348	385	355	407	385	406	314	295	367	445	413	438	425	342	475	374	459	485
60	349	337	446	433	600	385	417	306	342	362	337	331	378	428	450	292	270	337	403	410	415	440	294	473	404	402	382
120	179	169	240	281	383	210	273	180	170	254	235	163	201	212	282	224	191	191	217	262	265	285	170	376	207	238	221

## Sheet: ExtData_7j
Vilcre + veh	Vilcre:NDI1 + veh	Vilcre + met	Vilcre:NDI1 + met
17.498	20.018	24.503	23.243
22.755	20.843	19.418	24.023
24.473	21.908	19.845	23.37
23.813	25.275	17.94	17.91
37.778	14.925	20.625	32.58
15.518	11.048		24.18
	20.063		22.965
	23.46		27.278
