# Supplementary material for: Metformin inhibits mitochondrial complex I in intestinal epithelium to promote glycaemic control
Source: Nat Metab. 2026 May 8;8(6):1291–304. doi: 10.1038/s42255-026-01530-y (PMC13303093; doi:10.1038/s42255-026-01530-y)
Supplement: Supplementary file 15 — Statistical source data. [file 42255_2026_1530_MOESM15_ESM.xlsx]

## Sheet: ExtData_8a
Vil-Cre + veh T0	Vil-Cre + veh 2wks	Vil-Cre + met T0	Vil-Cre + met 2wks	Vil-Cre:NDI1 + veh T0	Vil-Cre:NDI1 + veh 2wks	Vil-Cre:NDI1 + met T0	Vil-Cre:NDI1 + met 2wks
105	79	118	80	153	105	136	129
170	158	114	69	143	125	104	76
109	116	90	76	133	95	117	104
92	87	99	97	125	97	116	91
141	148	81	102	125	133	104	112
133	140	218	179	107	111	102	84
93	91	154	136	115	104	119	104
136	149	93	89	122	143	189	217
109	124	171	209	168	162	95	100
130	134	126	127	122	174	123	89
		129	130	119	139	157	151
		112	133	119	109	109	65
				131	104	103	124
				111	109	119	148
				118	112

## Sheet: ExtData_8b
Time	Vil-Cre + vehicle									Vil-Cre + metformin												Vil-Cre:NDI1 + vehicle												Vil-Cre:NDI1 + metformin
0	187	139	96	83	148	170	104	163	138	105	90	82	119	102	179	136	103	237	146	131	183	165	140	133	113	113	154	104	143	162	174	185	148	200	112	106	120	125	77	104	217	133	118	177
15	371	314	284	334	319	355	264	289	340	248	385	243	217	282	383	488	245	354	344	304	372	368	307	274	316	314	325	270	362	335	298	327	411	354	234	206	319	264	286	290	438	311	359	316
30	372	380	348	298	290	357	279	261	384	302	463	295	268	353	351	520	299	317	369	342	465	459	361	372	358	336	323	334	343	411	359	341	422	284	316	257	362	316	293	383	431	281	377	353
45	337	389	385	262	274	402	291	311	387	282	448	257	313	275	347	380	291	331	362	355	485	375	381	342	341	339	291	317	316	347	295	304	402	288	254	261	369	321	228	316	448	299	462	393
60	329	389	328	217	263	367	274	257	348	269	387	208	288	231	295	335	246	335	328	331	401	328	335	366	282	312	249	259	298	329	320	307	380	275	210	205	343	322	191	238	453	291	390	370
120	211	189	135	149	188	231	145	187	190	184	153	137	205	122	256	181	161	214	196	168	222	191	166	200	177	187	202	138	194	209	212	182	218	196	151	147	198	201	112	138	324	190	201	188

## Sheet: ExtData_8c
Vilcre + veh	Vilcre:NDI1 + veh	Vilcre + met	Vilcre:NDI1 + met
13.83	17.498	16.275	7.589
20.865	17.528	28.418	11.865
20.805	19.583	14.61	11.033
16.68	18.398	15.533	21.053
12.098	19.433	14.498	17.558
18.278	12.158	14.82	13.965
15.435	15.968	23.513	16.2
9.825	16.223	14.993	22.05
19.89	16.778	7.481	15.015
	13.065	17.88	25.35
	10.742	17.73	15.533
	22.665	20.94
