# Supplementary material for: Metformin inhibits mitochondrial complex I in intestinal epithelium to promote glycaemic control
Source: Nat Metab. 2026 May 8;8(6):1291–304. doi: 10.1038/s42255-026-01530-y (PMC13303093; doi:10.1038/s42255-026-01530-y)
Supplement: Supplementary file 16 — Statistical source data. [file 42255_2026_1530_MOESM16_ESM.xlsx]

## Sheet: ExtData_9a
Time	Vil-Cre + vehicle															Vil-Cre:NDI1 + vehicle														Vil-Cre + metformin																Vil-Cre:NDI1 + metformin
0	80	124	103	98	96	106	108	82	98	98	120	97	89	92	114	84	96	121	90	112	110	92	101	103	100	82	95	119	110	70	77	102	79	76	78	77	86	90	99	128	157	81	93	88	99	97	106	121	88
15	127	141	142	119	132	173	156	110	130	145	166	109	120	110	158	129	131	147	124	162	126	133	120	116	146	105	122	146	170	82	106	118	88	82	87	110	101	93	101	126	169	91	126	84	117	126	104	142	119
30	168	165	181	158	194	199	184	160	163	180	179	178	149	154	177	170	199	204	187	195	181	200	171	175	201	150	152	173	197	112	135	120	102	99	98	126	119	103	124	128	170	98	146	101	125	176	154	138	143
45	177	177	180	162	216	165	210	184	185	189	180	185	196	180	189	191	208	202	195	196	191	237	192	230	205	144	139	202	189	113	121	111	130	101	104	144	132	98	139	143	164	110	141	115	133	180	159	123	171
60	165	181	172	153	207	156	195	163	181	183	162	163	178	145	179	164	196	245	178	177	197	197	180	205	194	143	130	189	183	109	117	110	117	107	99	153	140	100	124	132	151	102	152	124	121	170	144	113	150
120	117	174	112	107	128	136	120	94	121	113	102	111	112	100	114	128	120	208	113	118	114	119	107	97	112	101	84	114	120	68	72	89	78	68	77	96	81	74	76	82	122	72	92	82	97	100	101	87	84
[truncated: 9 more columns]

## Sheet: ExtData_9b
Vil-Cre + vehicle	Vil-Cre:NDI1 + vehicle	Vil-Cre + metformin	Vil-Cre:NDI1 + metformin
7.778	7.89	2.86	5.693
5.303	8.22	3.332	2.793
5.768	10.11	0.7964	0.588
4.508	7.53	2.641	4.747
8.933	5.873	1.782	4.423
6.06	5.903	1.584	4.299
7.013	9.158	5.655	4.838
6.518	5.843	3.298	3.061
6.563	6.835	0.5504	3.75
6.938	7.665	1.583	5.25
3.672	5.153	0.2646	9.48
5.61	2.981	0.4558	1.613
6.998	4.945	1.439	2.178
4.748	6.428	4.193
5.168		1.773
		1.94

## Sheet: ExtData_9c
Time	Vil-Cre + vehicle													Vil-Cre + metformin																Vil-Cre:NDI1 + vehicle																	Vil-Cre:NDI1 + metformin
0	124	85	103	127	133	159	137	201	93	133	86	86	123	102	123	89	137	168	183	92	129	158	137	104	96	83	142	75	76	121	148	118	106	86	212	144	103	162	109	118	128	132	114	182	98	84	121	120	149
15	141	90	123	147	175	150	168	228	120	121	104	129	111	118	102	88	102	173	191	99	111	150	133	128	133	103	169	102	80	147	164	147	125	117	178	138	109	171	138	131	138	169	127	169	115	92	142	144	180
30	165	112	157	137	163	164	175	187	147	123	118	175	131	120	101	84	86	172	152	106	130	147	130	116	89	89	151	88	79	204	164	156	132	123	172	157	139	154	164	138	165	155	143	197	127	106	138	136	159
45	177	123	171	159	181	181	210	216	191	151	132	168	168	111	73	75	60	97	103	108	131	135	119	115	94	125	143	81	75	202	167	160	162	124	175	146	148	192	152	177	164	171	170	242	175	153	123	130	172
60	181	123	197	147	173	175	211	235	211	161	144	169	171	110	46	53	43	98	63	89	124	114	85	92	102	124	128	78	70	245	190	168	139	134	187	158	120	154	184	184	184	188	190	255	167	147	113	123	166
120	174	94	159	137	179	135	194	306	153	140	119	183	129	89	20	22	20	20	20	68	81	26	20	71	74	81	73	38	39	208	172	125	104	112	146	128	88	119	125	137	152	182	168	252	151	115	87	90	133
[truncated: 11 more columns]

## Sheet: ExtData_9d
Vil-Cre + vehicle	Vil-Cre:NDI1 + vehicle	Vil-Cre + metformin	Vil-Cre:NDI1 + metformin
5.303	10.11	0.555	-0.72
2.745	3.06	-7.373	-0.0375
7.335	3.72	-3.66	1.118
1.98	2.696	-9.48	-0.5325
4.68	4.17	-8.102	-4.268
0.15	-4.583	-11.007	-2.228
6.615	0.18	-0.2775	0.885
4.845	1.493	-1.88	3.645
8.91	-1.125	-6.24	5.535
1.2	5.198	-5.895	5.948
4.605	4.425	-0.735	1.335
9.233	4.065	-0.015	3.285
2.595	5.085	2.5	-1.478
	5.94	-2.04	3.255
	5.768	-0.3075
	6.023	-1.344
	4.778
