# Supplementary material for: Metformin inhibits mitochondrial complex I in intestinal epithelium to promote glycaemic control
Source: Nat Metab. 2026 May 8;8(6):1291–304. doi: 10.1038/s42255-026-01530-y (PMC13303093; doi:10.1038/s42255-026-01530-y)
Supplement: Supplementary file 17 — Statistical source data. [file 42255_2026_1530_MOESM17_ESM.xlsx]

## Sheet: ExtData_10a
Time	Vil-Cre + vehicle																	Vil-Cre + berberine															Vil-Cre:NDI1 + vehicle																Vil-Cre:NDI1 + berberine
0	105	82	90	131	104	90	96	95	91	96	93	90	82	87	95	123	96	116	90	122	85	102	103	83	100	111	96	92	92	91	111	91	102	127	97	113	121	116	86	105	100	104	102	89	124	85	107	84	121
15	415	246	311	321	305	275	338	328	332	337	231	242	291	250	275	275	258	231	216	224	231	283	204	219	239	258	273	272	256	253	217	292	256	276	301	246	321	284	248	342	274	317	298	284	298	273	254	262	237
30	398	228	354	368	332	344	316	289	345	272	368	330	235	257	337	325	295	267	259	271	218	230	222	265	241	323	271	292	233	292	294	265	325	291	370	313	292	299	271	367	352	317	296	303	332	265	314	284	269
45	332	153	306	282	250	310	267	269	296	221	339	316	205	242	311	219	309	245	175	188	180	193	210	257	215	299	216	237	206	254	225	265	300	301	309	210	255	212	219	248	263	324	292	290	240	282	292	261	254
60	266	134	259	202	199	246	192	219	250	194	275	250	157	192	269	191	243	178	141	149	157	162	204	230	178	224	170	191	170	202	190	228	249	200	246	182	226	204	188	203	229	279	251	222	192	211	276	194	254
120	119	92	104	107	112	120	108	108	110	105	111	98	86	90	114	101	123	109	90	109	97	95	92	111	110	112	90	109	96	103	97	98	120	113	121	133	105	113	97	105	122	138	119	104	90	89	110	99	128
[truncated: 13 more columns]

## Sheet: ExtData_10b
Vil-Cre + vehicle	Vil-Cre:NDI1 + vehicle	Vil-Cre + berberine	Vil-Cre:NDI1 + berberine
18.908	14.678	8.061	11.153
7.965	9.69	7.613	14.003
17.273	16.643	5.504	10.905
10.794	9.638	8.67	17.378
12.428	11.096	8.062	15.21
16.635	9.918	8.395	14.698
13.455	11.355	13.733	16.635
14.055	13.305	9.15	14.693
17.033	14.333	12.473	12.825
12.075	17.273	9.689	13.65
17.25	14.798	12.098	13.68
15.51	14.588	9.33	9.953
10.208	9.34	12.413	13.274
11.348	13.32	8.651	11.922
16.665	14.513	13.583
8.801	12.9
14.933
